# Supplementary material for: Does curcumin supplementation affect inflammation, blood count and serum brain-derived neurotropic factor concentration in amateur long-distance runners?
Source: PLoS One. 2025 Jan 14;20(1):e0317446. doi: 10.1371/journal.pone.0317446 (PMC11731706; doi:10.1371/journal.pone.0317446)
Supplement: S1 Data — (XLSX) [file pone.0317446.s002.xlsx]

## Sheet: inflammation
Osoba badana		Grupa	Staż	Płeć	Wiek	Wzrost [cm]	Masa ciała_1	Masa ciała_2	BMI_1	BMI_2	VO2max_1 [ml/min/kg]	VO2max_2 [ml/min/kg]	CRP_1_1	CRP_1_2	CRP_1_3	CRP_2_1	CRP_2_2	CRP_2_3	IL6_1_1	IL6_1_2	IL6_1_3	IL6_2_1	IL6_2_2	IL6_2_3	IL1β_1_1	IL1β_1_2	IL1β_1_3	IL1β_2_1	IL1β_2_2	IL1β_2_3	TNFα_1_1	TNFα_1_2	TNFα_1_3	TNFα_2_1	TNFα_2_2	TNFα_2_3	BDNF_1_1	BDNF_1_2	BDNF_1_3	BDNF_2_1	BDNF_2_2	BDNF_2_3	proBDNF_1_1	proBDNF_1_2	proBDNF_1_3	proBDNF_2_1	proBDNF_2_2	proBDNF_2_3	WBC_1_1
P.Sz.		placebo	3	M	20	170	69.1	69.9	23.9	24.2	62	65	0.27	0.1	0.1	0.25	0.1	0.1	1.10191	5.23042	2.64904	1.02718	1.7002	0.977364	0.938068	0.919848	0.901638	0.938068	0.938068	0.919848	0.982195	1.00893	1.35742	0.396796	0.662244	0.343834	10.5455	17.3291	13.7776	8.06968	13.3029	10.3014	0.528283	0.426075	0.426075	0.426075	0.54534	0.47715	6.94
P.S.		placebo	4	M	24	172	76.8	75	26	25.4	52	45	0.1	0.17	0.1	0.73	1.72	1.33	0.977364	1.00227	1.99963	0.977364	0.927553	1.02718	0.883439	0.901638	0.919848	0.9563	0.901638	0.938068	1.8971	2.00555	1.33055	0.476318	0.37031	1.9242	14.5601	13.8513	13.4664	10.415	10.9744	10.0118	0.290161	0.511232	0.307127	0.375058	0.409063	0.392057	5
S.K.		placebo	5	M	47	187	71.3	70.7	20.4	20.2	54	62	0.1	0.1	0.1	2.35	2.04	2.58	1.02718	1.00227	1.02718	1.98	2.03	1.02718	0.883439	0.865252	0.883439	0.9563	0.938068	0.938068	1.27684	1.22317	0.982195	0.609068	0.582497	0.37031	20.5811	22.4991	17.3495	13.3936	20.1195	15.7898	0.188497	0.256247	0.120852	0.256247	0.307127	0.273201	4.69
M.N.		placebo	3	M	46	178	82	81.8	25.9	25.8	48	53	0.1	0.15	0.1	0.1	0.17	0.2	0.977364	1.27634	1.79999	1.05209	1.17666	1.30126	0.883439	0.901638	0.865252	1.01106	0.9563	0.9563	0.822027	0.848695	1.62673	0.238041	0.211619	0.238041	14.9969	25.1962	15.227	18.6159	15.3234	16.1636	0.31	0.35	0.4	0.393684	0.458638	0.404481	5.17
J.J.		placebo	6	M	47	181	87	87.8	26.6	26.8	46	53	1.16	0.1	0.4	2.16	2.43	2.49	0.977364	0.977364	0.952458	1.077	1.077	1.05209	0.865252	5.96121	0.883439	0.9563	0.919848	0.9563	2.11417	1.51888	1.54582	1.4381	0.875374	1.11596	23.4526	23.8534	18.8698	18.0087	19.0613	18.5526	0.2393	0.2393	0.154662	0.443093	0.528283	0.426075	4.73
J.P.		placebo	4	M	41	183	82.9	82.4	24.8	24.6	50	56	0.1	0.1	0.1	1.52	1.76	1.06	0.977364	1.10191	0.952458	1.00227	1.05209	1.00227	1.48	0.901638	0.901638	2.14579	0.919848	0.938068	1.78882	0.982195	1.19635	1.33055	0.742087	0.742087	23.1716	23.055	15.0734	15.9467	20.9138	11.4955	0.358066	0.205425	0.0870678	0.358066	0.443093	0.307127	6.56
B.J.		placebo	5	M	40	170	79.3	80.6	27.4	27.9	53	50	0.51	0.12	0.16	1	1.93	1.22	0.952458	0.977364	0.952458	1.077	1.15174	1.10191	0.883439	0.865252	0.901638	0.992795	0.992795	0.992795	1.22317	1.11596	1.14275	0.688848	0.822027	0.635651	20.229	21.3837	18.3425	21.3612	21.995	17.9257	0.31	0.35	0.4	0.393684	0.458638	0.404481	6.11
Z.R.		placebo	4	M	59	174	74.6	75.3	24.6	24.9	45	47	0.27	0.42	0.21	0.1	0.48	1.06	0.952458	1.05209	0.952458	2.03	2.98	1.00227	0.901638	0.828909	0.938068	0.938068	0.9563	0.919848	0.928763	1.14275	1.25	1.57278	1.16955	0.902063	18.4895	20.3827	15.8878	14.5979	16.5413	14.2224	0.137753	0.273201	0.137753	0.375058	0.47715	0.409063	8.24
B.K.		placebo	4	M	41	174	75.8	75.9	25	25.1	48	48	1.63	0.7	0.28	2.26	2.66	1.11	0.977364	1.00227	1.97467	1.00227	1.00227	1.00227	0.883439	0.883439	0.865252	1.97	2.01	0.938068	0.982195	0.928763	1.00893	0.955474	0.768723	0.529386	14.9778	16.2428	15.4007	18.7003	16.6213	14.1851	0.3241	0.375058	0.3241	0.273201	0.358066	0.375058	5.15
M.S.		placebo	3	M	35	184.5	75.9	74.8	22.3	22	54	55	0.44	1.07	0.8	0.36	0.69	0.78	1.02718	0.952458	1.00227	1.00227	1.00227	0.977364	0.992795	0.9563	0.938068	0.9563	0.9563	0.9563	1.14275	1.16955	0.902063	0.37031	0.555936	0.31737	21.5189	24.3769	18.4264	22.5452	26.2755	19.1253	0.375058	0.426075	0.3241	0.34108	0.426075	0.358066	6.06
A.H.		placebo	5	M	31	180	68.1	67.6	21	20.9	55	50	0.1	0.1	0.1	0.1	0.1	0.4	1.02718	1.00227	0.977364	1.10191	1.05209	1.05209	0.9563	0.901638	0.938068	1.02933	0.992795	0.974542	0.902063	0.768723	1.00893	0.848695	0.635651	0.635651	12.6757	19.1681	14.2037	14.0363	20.0103	12.6757	0.358066	0.392057	0.307127	0.54534	0.579475	0.511232	4.95
L.G.		placebo	4	M	38	171	73.8	74.1	25.2	25.3	47	49	0.45	0.12	1.89	1.19	0.1	0.51	1.00227	1.02718	0.977364	1.05209	1.10191	1.10191	0.938068	0.9563	0.9563	1.01106	0.974542	0.974542	0.688848	0.79537	0.88	0.582497	0.4498	0.290916	19.2323	15.9271	16.7618	17.9672	22.0406	22.3611	0.31	0.35	0.4	0.393684	0.458638	0.404481	6.81
M.Ż.		placebo	3	M	41	171	73.4	70.1	25.1	24	47	51	0.35	0.8	0.65	3.34	2.52	2.59	1.00227	1.00227	1.20157	1.077	1.05209	1.05209	0.9563	0.938068	0.919848	0.974542	0.974542	1.01106	0.476318	0.79537	0.290916	0.423292	0.290916	0.848695	16.8222	17.2475	14.1292	17.3291	24.4726	15.1118	0.3241	0.307127	0.3241	0.426075	0.460118	0.494188	7.58
M.K.		placebo	4	M	25	188	83.8	84.8	23.7	24	50	50	0.33	1.18	0.1	0.37	0.52	0.1	1.05209	0.977364	0.952458	1.20157	1.22649	1.40096	0.938068	0.919848	0.919848	0.9563	0.974542	0.938068	0.396796	0.37031	0.158808	0.742087	1.06242	0.928763	17.9257	20.7361	18.7215	23.195	23.125	23.6409	0.3241	0.409063	1.93095	0.511232	0.511232	0.426075	5.48
Z.Ś.		placebo	3	M	38.2143	177.393	76.7	76.4857	24.4214	24.3643	50.7857	52.4286	0.422143	0.373571	0.363571	1.5	1.49	1.27	1.00227	1.32742	1.31224	1.0432	1.11262	1.07702	1.16855	1.26436	0.909453	1.05691	0.957617	0.953705	1.11586	1.04816	1.04868	0.762347	0.657082	0.701638	17.7985	20.0892	16.117	16.7273	19.3412	15.8259	0.31	0.35	0.4	0.393684	0.458638	0.404481	5.96214
Osoba badana		Grupa	Staż	Płeć	Wiek	Wzrost [cm]	Masa ciała_1	Masa ciała_2	BMI_1	BMI_2	VO2max_1 [ml/min/kg]	VO2max_2 [ml/min/kg]	CRP_1_1	CRP_1_2	CRP_1_3	CRP_2_1	CRP_2_2	CRP_2_3	IL6_1_1	IL6_1_2	IL6_1_3	IL6_2_1	IL6_2_2	IL6_2_3	IL1β_1_1	IL1β_1_2	IL1β_1_3	IL1β_2_1	IL1β_2_2	IL1β_2_3	TNFα_1_1	TNFα_1_2	TNFα_1_3	TNFα_2_1	TNFα_2_2	TNFα_2_3	BDNF_1_1	BDNF_1_2	BDNF_1_3	BDNF_2_1	BDNF_2_2	BDNF_2_3	proBDNF_1_1	proBDNF_1_2	proBDNF_1_3	proBDNF_2_1	proBDNF_2_2	proBDNF_2_3	WBC_1_1
Z.J.		kurkumina	4	M	32	179.5	68	69.9	21.1	21.7	57	61	0.1	0.1	0.1	0.1	0.1	0.1	1.17666	1.82494	1.02718	1.077	1.05209	1.05209	0.883439	0.901638	0.865252	0.919848	1.01106	1.02933	1.25	0.928763	1.14275	2.11417	1.3	0.9	19.2537	22.3841	16.2824	18.9548	18.2379	13.9437	0.46	0.54	0.56	0.34	0.375058	0.392057	6.94
D.T.		kurkumina	5	M	36	178	68.4	67.7	21.6	21.4	59	68	0.1	0.14	0.18	0.1	0.1	0.1	0.977364	1.15174	1.077	1.02718	0.977364	0.977364	0.919848	0.847075	0.901638	0.938068	0.938068	0.9563	0.875374	0.955474	1.12	1.51888	1.14275	0.928763	16.2626	20.0976	11.4616	12.0792	14.4848	12.925	0.647821	1.02558	0.613635	0.939451	1.06008	0.682033	5.22
M.F.		kurkumina	3	M	40	183.1	77.7	81.2	23.2	24.2	49	57	0.54	0.1	1	0.45	0.29	0.11	0.977364	0.977364	0.952458	1.00227	1.05209	1.02718	0.883439	0.901638	0.919848	0.9563	0.9563	0.974542	1.14275	1.00893	1.00893	0.98	1.41	0.77	13.5028	20.1414	17.0444	16.8222	17.0444	12.8179	0.103956	0.664924	0.0870678	0.307127	0.443093	0.392057	4.63
W.U.		kurkumina	4	M	31	176	71.1	72.2	23	23.3	56	50	0.7	0.1	0.66	2.5	2.91	1.35	1.12	2.27	3.16	1.17	2.8	1.67	0.919848	0.883439	0.901638	0.9563	0.938068	1.10254	0.9	1.03567	1.01	0.822027	1.68071	0.688848	18.5316	21.6092	18.2588	11.3938	16.9836	11.9062	0.256247	0.2393	0.154662	0.375058	0.460118	0.273201	4.18
M.S.		kurkumina	5	M	38	162	53.8	54.8	20.5	20.9	45	52	1.09	1.07	0.1	0.99	0.73	0.1	0.977364	0.952458	1.02718	1.00227	1.02718	1.02718	0.865252	0.919848	0.883439	0.974542	0.938068	0.919848	1.46501	1.3843	1.16955	0.875374	0.982195	1.65371	15.3814	16.1438	14.8633	14.9778	17.4722	14.1851	0.137753	0.120852	0.154662	0.392057	0.682033	0.3241	6.86
K.S.		kurkumina	5	M	35	184	88.7	87.5	26.2	25.8	57	58	0.33	0.1	0.1	2.85	1.6	3.58	0.952458	0.952458	0.952458	1.02718	1.05209	1.05209	0.901638	0.901638	0.883439	1.1943	0.992795	0.9563	0.662244	1.22317	0.529386	0.555936	0.635651	0.582497	15.4394	17.905	13.1584	14.6735	16.8423	13.5576	1.14644	0.154662	0.137753	0.375058	0.511232	0.392057	7.02
A.S.		kurkumina	3	M	29	171	67.8	66.4	23.2	22.7	45	54	0.78	0.22	0.9	0.33	1.06	0.79	1.02718	0.952458	0.952458	1.077	1.05209	1.077	0.865252	0.901638	0.901638	0.919848	0.974542	0.9563	0.662244	0.742087	1.54582	0.715462	0.529386	0.555936	11.4108	14.9587	15.7703	18.2588	14.5979	12.4285	0.120852	0.137753	2.78225	0.358066	0.460118	0.409063	8.08
T.Z.		kurkumina	6	M	41	167.5	61.6	60.8	22	21.7	44	48	0.48	0.43	0.86	0.1	0.27	0.59	0.952458	0.952458	0.927553	1.15174	1.92476	1.05209	0.919848	0.883439	0.883439	0.938068	0.901638	0.919848	1.19635	0.928763	0.79537	0.715462	1.16955	1.06242	14.8443	23.8061	19.4039	14.3158	19.4254	15.7312	0.46	0.54	0.56	0.34	0.375058	0.392057	5
M.P.		kurkumina	3	M	41	174	77.7	79.2	25.7	26.2	45	44	0.37	1.24	0.65	0.71	1.4	0.67	0.927553	0.977364	0.977364	1.02718	1.05209	1.077	0.883439	0.865252	0.828909	1.01106	0.992795	0.974542	1.35742	0.609068	0.582497	0.662244	0.875374	0.58	19.9885	22.0863	15.9664	17.8015	18.0087	13.6857	1.54577	1.96612	1.31964	0.99111	1.45867	0.956664	6.77
P.P.		kurkumina	4	M	39	176	82.3	83.5	26.6	27	52	51	1.32	1.72	1.14	0.1	0.1	0.38	0.952458	0.952458	0.952458	1.077	1.077	1.10191	0.865252	0.865252	0.883439	0.992795	0.992795	0.974542	0.79537	1.19635	1.06242	0.875374	0.715462	0.662244	16.4615	18.8274	13.5028	17.3904	20.2071	21.7904	0.103956	0.2393	0.0195777	0.47715	0.579475	0.358066	4.56
T.P.		kurkumina	5	M	32	175	65.1	64.8	21.3	21.2	51	54	1.65	1.12	0.96	0.1	0.44	0.1	0.977364	0.952458	0.927553	1.00227	0.977364	0.952458	0.901638	0.828909	0.865252	0.938068	0.938068	0.974542	0.768723	0.609068	1.3843	1.11596	0.822027	0.79537	8.08428	16.9432	13.0504	15.3427	16.8826	13.9067	0.426075	0.682033	0.375058	0.664924	0.750535	0.511232	4.42
P.T.		kurkumina	6	M	32	181	69.1	69	21.1	21.1	51	50	0.1	0.51	0.1	0.1	0.1	0.1	1.05209	1.05209	1.05209	1.05209	1.077	1.077	0.883439	0.847075	0.938068	1.01106	1.04762	0.992795	0.768723	0.742087	0.875374	0.742087	0.662244	1.9513	4.04081	17.3699	11.4108	9.94792	18.5105	15.2078	0.358066	0.358066	0.273201	0.34	0.375058	0.392057	4.32
Z.W.		kurkumina	4	M	32	188	91	93.3	25.7	26.4	47	45	0.6	0.53	0.2	0.6	0.1	0.84	1.30126	6.06041	1.5755	1.00227	1.05209	1.077	0.974542	0.974542	0.974542	1.01106	1.08422	1.08422	1.14275	1.33055	0.79537	1.03567	1.59975	1.81588	17.5748	18.3845	18.8062	18.6792	21.6092	14.7493	0.409063	0.47715	0.392057	0.443093	0.579475	0.392057	11.01
A.J.		kurkumina	3	M	44	190	89.4	85.8	24.8	23.8	46	46	0.1	0.1	0.87	0.1	0.1	0.1	0.977364	1.02718	1.05209	1.12683	1.25141	2.64904	0.938068	0.9563	0.9563	0.883439	0.901638	0.938068	0.902063	0.902063	0.768723	1.4112	1.08919	1.00893	9.59975	11.8546	3.99629	11.8202	13.6308	13.3029	0.256247	0.443093	0.375058	0.375058	0.358066	0.358066	6.94
W.S.		kurkumina	4	M	44	189	84.8	85.3	23.7	23.9	44	42	0.59	0.534286	0.558571	3.82	4.01	2.85	0.977364	1.02718	0.977364	1.05209	1.05209	1.05209	0.938068	0.938068	0.919848	0.974542	0.992795	0.992795	0.982195	1.00893	1.16955	0.848695	0.688848	0.875374	16.1438	20.5811	15.4782	22.73	22.9852	18.3845	0.46	0.54	0.56	0.34	0.375058	0.392057	5.66
[truncated: 71 more columns]

## Sheet: Ratio
Osoba badana		Grupa	Staż	Płeć	NLR_1_1	NLR_1_2	NLR_1_3	NLR_2_1	NLR_2_2	NLR_2_3	PLR_1_1	PLR_1_2	PLR_1_3	PLR_2_1	PLR_2_2	PLR_2_3	MLR_1_1	MLR_1_2	MLR_1_3	MLR_2_1	MLR_2_2	MLR_2_3
P.Sz.		placebo	3	M	1.66376	2.0277	7.35484	1.23431	8.71359	7.26531	111.354	87.2576	165.161	110.46	100.14	173.469	0.196507	0.218837	0.283871	0.284519	1.7233	0.619048
P.S.		placebo	4	M	1.64238	1.10035	2.93519	1.09412	1.17143	4.21495	150.993	92.7336	192.593	127.059	119.048	180.374	0.403974	0.307958	0.407407	0.364706	0.304762	0.579439
S.K.		placebo	5	M	1.63043	0.789318	3.08537	1.8129	1.18403	2.37607	168.841	75.6677	260.976	169.677	99.6528	209.402	0.362319	0.207715	0.414634	0.309677	0.232639	0.358974
M.N.		placebo	3	M	3.18627	2.71006	6.79167	3.43846	2.38224	4.13208	260.784	220.118	379.167	225.385	141.313	265.094	0.705882	0.526627	1.01389	0.707692	0.416988	0.660377
J.J.		placebo	6	M	1.10101	0.785276	1.61905	1.08716	0.962585	2.3913	137.879	98.773	182.313	129.358	112.245	241.739	0.19697	0.144172	0.22449	0.192661	0.129252	0.286957
J.P.		placebo	4	M	3.0625	1.04633	4.21978	1.68	0.772213	3.45455	176.389	52.0767	282.418	140.571	55.0889	269.318	0.402778	0.239617	0.494505	0.234286	0.132472	0.363636
B.J.		placebo	5	M	2.2638	2.04091	4.62338	1.42991	1.33094	2.83582	177.914	153.636	357.143	139.72	123.022	221.642	0.343558	0.245455	0.38961	0.233645	0.194245	0.328358
Z.R.		placebo	4	M	1.91373	1.86943	5.33028	1.77637	1.48235	3.66667	103.529	87.2611	222.018	132.068	105.588	237.209	0.243137	0.213376	0.438532	0.232068	0.167647	0.317829
B.K.		placebo	4	M	1.69939	0.922043	2.23577	1.59116	1.03245	2.16239	133.742	72.043	173.171	111.05	75.8112	162.393	0.319018	0.185484	0.414634	0.248619	0.20059	0.367521
M.S.		placebo	3	M	1.92529	1.12312	3.29907	1.78378	1.19799	3.91753	173.563	100.503	276.636	162.162	93.4837	295.876	0.298851	0.153266	0.261682	0.27027	0.190476	0.28866
A.H.		placebo	5	M	1.60544	0.708835	5.01282	1.45087	0.930636	3.01099	122.449	51.4056	266.667	109.249	69.3642	203.297	0.421769	0.222892	0.679487	0.34104	0.228324	0.43956
L.G.		placebo	4	M	1.55833	1.3715	5.78906	1.43825	1.27248	5.91304	120	94.402	227.344	112.749	93.733	162.733	0.233333	0.206107	0.351562	0.199203	0.171662	0.372671
M.Ż.		placebo	3	M	1.51894	1.51634	5.76812	1.60729	1.31163	6.49265	113.258	114.706	198.551	120.648	87.907	206.618	0.276515	0.232026	0.42029	0.226721	0.202326	0.411765
M.K.		placebo	4	M	0.917647	0.533101	1.19643	1.2852	0.65	1.42478	105.098	59.2334	122.321	94.2238	47.0833	111.062	0.176471	0.120209	0.183036	0.166065	0.118056	0.216814
Z.Ś.		placebo	3	M	1.73542	1.19101	4.01586	1.56031	1.18596	3.80068	137.934	85.9734	216.534	130.014	91.8218	200.339	0.298513	0.213583	0.382428	0.267882	0.202629	0.390175
Z.J.		kurkumina	4	M	2.01005	1.32754	6.968	2.03125	1.20739	6.12308	117.085	75.942	176	120	66.7614	142.308	0.346734	0.26087	0.664	0.375	0.295455	0.515385
D.T.		kurkumina	5	M	0.879828	0.545455	1.55285	0.932099	0.492135	1.91667	99.1416	52.1739	165.854	151.235	65.8427	248.958	0.137339	0.118577	0.162602	0.148148	0.0921348	0.15625
M.F.		kurkumina	3	M	1.02564	0.741627	2.08759	1.08295	0.844706	2.28261	147.692	89.7129	193.431	125.806	76.9412	162.319	0.230769	0.188995	0.321168	0.24424	0.164706	0.289855
W.U.		kurkumina	4	M	1.78906	1.15282	4.82609	2.91489	2.10795	2.10795	238.281	137.542	473.913	274.468	191.477	191.477	0.367187	0.259136	0.608696	0.680851	0.488636	0.488636
M.S.		kurkumina	5	M	0.920635	0.732143	2.376	2.04029	0.921182	4.34911	79.6825	58.2589	201.6	129.67	49.1379	180.473	0.193651	0.165179	0.288	0.271062	0.17734	0.378698
K.S.		kurkumina	5	M	3.01299	2.49813	3.51493	2.75168	2.44255	3.28462	120.13	94.0075	141.791	144.295	116.17	146.154	0.383117	0.325843	0.350746	0.348993	0.331915	0.330769
A.S.		kurkumina	3	M	1.825	1.78125	3.13497	1.553	1.51273	3.09155	84.6429	72.4432	128.834	117.051	103.636	171.831	0.160714	0.159091	0.171779	0.152074	0.127273	0.204225
T.Z.		kurkumina	6	M	1.71166	1.32374	3.59649	1.38824	1.24583	3.6036	163.804	115.108	230.702	150	129.583	233.333	0.257669	0.233813	0.368421	0.241176	0.2	0.378378
M.P.		kurkumina	3	M	1.4187	1.15972	2.69474	1.51406	1.1866	2.12169	101.22	76.1574	126.842	102.008	75.1196	135.979	0.235772	0.178241	0.284211	0.164659	0.174641	0.253968
P.P.		kurkumina	4	M	1.34731	1.1875	1.83471	1.75568	1.30169	2.05109	140.719	120	186.777	135.227	97.6271	176.642	0.209581	0.175	0.239669	0.238636	0.155932	0.211679
T.P.		kurkumina	5	M	1.88	1.33333	2.20202	1.61832	0.927835	2.59091	144	88.3534	173.737	167.939	97.2509	238.636	0.4	0.257028	0.424242	0.305344	0.185567	0.340909
P.T.		kurkumina	6	M	1.72263	1.18644	3.7907	2.77848	1.27559	4.31731	143.796	72.8814	210.465	135.443	58.4646	200.962	0.350365	0.189266	0.5	0.386076	0.226378	0.461538
Z.W.		kurkumina	4	M	2.71713	1.62657	3.67619	0.954819	0.525886	1.19608	94.8207	53.6804	120.952	68.3735	41.0082	90.9804	0.346614	0.240575	0.409524	0.180723	0.110354	0.188235
A.J.		kurkumina	3	M	1.189	0.834405	2.16337	1.16487	0.71129	2.29651	79.7251	45.3376	112.871	89.9642	46.129	138.372	0.140893	0.109325	0.188119	0.154122	0.101613	0.22093
W.S.		kurkumina	4	M	1.15217	0.713483	4.10791	1.30837	0.865297	2.22293	102.174	55.4307	155.396	96.0352	58.2192	129.299	0.204348	0.14794	0.302158	0.211454	0.157534	0.273885
